# Supplementary material for: Two Estrogen Response Element Sequences Near the PCNA Gene Are Not Responsible for Its Estrogen-Enhanced Expression in MCF7 Cells
Source: PLoS One. 2008 Oct 24;3(10):e3523. doi: 10.1371/journal.pone.0003523 (PMC2568806; doi:10.1371/journal.pone.0003523)
Supplement: Table S1 — Table of oligonucleotide primers used for cloning, mutagenesis, ChIP-PCR, RT-PCR, and EMSA. (0.04 MB XLS) [file pone.0003523.s001.xls]

## Sheet: Sheet1
Table S1. Oligonucleotide primers used for cloning, mutagenesis, ChIP-PCR, RT-PCR, and EMSA.
Wang, Yu and Kallen, 2008
Oligonucleotide Sequences for EMSA:
Name	Function	Sense Sequence	Annealed with complement
ERE	consensus core ERE	ggatctAGGTCActgTGACCccggatc	gatccggGGTCAcagTGACCTagatcc
PCNA-ERE1	5' putative ERE	gggagtttgAGGcCAgccTGACCaacattg	caatgttGGTCAggcTGgCCTcaaactccc
PCNA-ERE1mut	mutated 5' putative ERE	gggagtttgTTTTTTgccATATTTaacattg	caatgttAAATATggcAAAAAAcaaactccc
Primers for RT-PCR	Forward	Reverse
ACTIN	GGAGCAATGATCTTGATCTT	CCTTCCTGGGCATGGAGTCCT
DCC1	ATGCCTTCAGGAACTCGGACCATT	TAGCATTCGTGCTGCTGCTCTACA
MYC	GCCACGTCTCCACACATCAG	TCTTGGCAGCAGGATAGTCCTT
PCNA	GGCTCCATCCTCAAGAAGGT	AGTCCATGCTCTGCAGGTTT
PS2	TTCATGAGCTCCTTCCCTTCC	GAAGCACGCCTTACCTGTCTG
STC2	ATCCTTTCTCAAGCAGGAGCTGGT	TCAGTATCTGGCCCTTTGCAGACA
Primers for ChIP-PCR	Genomic Location Of Amplicon	Forward	Reverse
PCNA-ERE1	chr20:5057675-5058496	TCCTCAGGTCCTCCCAGTCTAAAGTA	AAAGATTCTACCCTCCTTCCCGGACT
PCNA-ERE2	chr20:5053766-5054316	GTCTTCTGGACTATGGAAAGACCT	GTGTCAAAGACATAGAGGATGCACAG
ERE (neg)	chr7:72384008-72385027	GGGACTCTCGAGGGGATAAG	TGTACCCAAGAACCACGTCA
PS2	chr21:42,659,753-42,660,200	TTCCGGCCATCTCTCACTAT	ATGGGAGTCTCCTCCAACCT
MYC	chr8:128,750,005-128,750,224	ACTCTGCACTGCCAGACAAA	TGGAAACCACATTTTGGTCA
GREB1	chr2:11,581,765-11,581,984	GCCCAGGAGACAGGTTGTAA	TATGACTCTTGGCCCTGTCC
CTSD	chr11:1,741,848-1,742,067	GAAACGGGAATCCTCCAGAC	CTGCCGCGCCTACAGTTC
I20	chr15:73,093,806-73,095,606	AGTCTGGTTGATGGGCTGGGATTT	ACACTCATGCCAGCTCCTTGAAGA
J23	chr17:72,793,344-72,797,170	AGTTCAGTACACATCAGTGCAGGC	ATAGCTCCAACAAACAGAGGCGCA
D54	chr5:173,841,513-173,843,928	TGTGGGATTGAGGTGTGTCAAGGA	CACAATGCTGCACGGGCTAATGTT
F15	chr8:121,154,005-121,156,007	AACATCCGCTCGGTTCAGTCACTT	ATGTCATGGTGCCCATGTTTCTGC
Primers for Cloning and Mutagenesis	Forward	Reverse
PCNA-ERE1	TGTGGTACCTCTCAGCACTTTGGGAGACC	TGTCTCGAGCTTTCACATCCTGTACTTT
PCNA-ERE2	TGTGGTACCCATTGCCTTTGGTGTTTCCT	TGTCTCGAGCTCGAGCCCAGGAGTTTAAG
2X PCNA1	tgtggtaccGTTTGAGGCCAGCCTGACCAACATTTTTGAGGCCAGCCTGACCAACATTctcgagtgt	acactcgagAATGTTGGTCAGGCTGGCCTCAAAAATGTTGGTCAGGCTGGCCTCAAACggtaccaca
2XPCNA2	tgtggtaccCTATTGGTAATTTTGACCTGAGCTCTATTGGTAATTTTGACCTGAGCTctcgagtgt	acactcgagAGCTCAGGTCAAAATTACCAATAGAGCTCAGGTCAAAATTACCAATAGggtaccaca
DELTA-2X PCNA1	AGGTACCGTTTGAGGTCAGCCTGACCAACATTTTTGAGGTCAGCCTGACC	CCTCAAACGGTACCTCCCGGGTTAT
DELTA-2XPCNA2	AGGTACCCTATTGGTCATTTTGACCTGAGCTCTATTGGTCATTTTGACCT	ACCAATAGGGTACCTCCCGGGTTAT
