# Supplementary material for: Two Estrogen Response Element Sequences Near the PCNA Gene Are Not Responsible for Its Estrogen-Enhanced Expression in MCF7 Cells
Source: PLoS One. 2008 Oct 24;3(10):e3523. doi: 10.1371/journal.pone.0003523 (PMC2568806; doi:10.1371/journal.pone.0003523)
Supplement: Table S2 — Estrogen-responsive transcription factors with predicted binding sites at the 5′- and/or 3′-promoter regions for the PCNA gene. (0.06 MB XLS) [file pone.0003523.s002.xls]

## Sheet: Candidates
Table S2. Estrogen-responsive transcription factors with predicted binding sites at the 5'- and/or 3'-promoter regions for the PCNA gene. Binding site locations are relative to each reported transcription start site (TSS) for the PCNA gene (either 5'-TSS or 3'-TSS). Binding site detection was performed using TESS* programmed to search TRANSFAC matices and TRANSFAC strings, as well as JASPAR matri…
Gene Symbol	Evidence for Estrogen Responsiveness (referenced below)	Sites relative to 5'-TSS	Sites relative to 3'-TSS	Sequence
c/EBPβ	6, 7	-789		gTGCGCCACT
		-516		gGTGGCGCAA
		-149		AaTGGCGCAA
		179		gAGCATTTNATCA
			-912	TcGCGCCACT
E2Fs (1-8)	1, 5, 6, 7	-1170		CCCGCCAAG
		-58		GCGGGAAA
			579	TTTCGCGCCAAA
			434	CTTGGCGGG
FOXC1	4, 7		-1242	GTAAcTAAAGA
FOXJ2	3, 7	-1533		CAaTTATCTA
		271		TAaTTGTATA
		387		TGTTTGTTTG
			-1318	AAgACAAATA
			-1292	TAGATAcATG
			-1203	ACAACAAATc
			-1042	AAAAaAAATA
			-831	TGTgTACGCT
			-758	TGTTTGTaGT
			-752	TAGtTAAACA
			-720	TATaTACATG
			-624	TGTTTACgGA
GATA-3	4, 7		-919	GCTGAgATCG
POU2F1	1		-350	TGATTTGCAT
		353		TGATTTGaAT
		230		TGCTTTGCtT
RARA	1, 2, 3, 4, 6, 7	-1444		GGTCANNNNNGGgCA
			-1096	AGGTCANNtGTTCA
			-1105	GaTCANNNNNGGTCA
TFAP2C	1, 4		-81	CCCCGCAaGG
		-587		CCCCGCAGGc
TFE3	1, 2		-1265	tTCTGCTGACC
*TESS: Transcription Element Search Software on the WWW, Jonathan Schug and G. Christian Overton, Technical Report CBIL-TR-1997-1001-v0.0, Computational Biology and Informatics Laboratory, School of Medicine, University of Pennsylvania, 1997. URL: http://www.cbil.upenn.edu/tess
References:
1. Hua S, Kallen CB, Dhar R, Baquero MT, Mason CE, et al. (2008) Genomic analysis of estrogen cascade reveals histone variant H2A.Z associated with breast cancer progression. Mol Syst Biol 4: 188.
2. Carroll JS, Meyer CA, Song J, Li W, Geistlinger TR, et al. (2006) Genome-wide analysis of estrogen receptor binding sites. Nat Genet 38: 1289-1297.
3. Frasor J, Danes JM, Komm B, Chang KC, Lyttle CR, et al. (2003) Profiling of estrogen up- and down-regulated gene expression in human breast cancer cells: insights into gene networks and pathways underlying estrogenic control of proliferation and cell p
4. Lin CY, Vega VB, Thomsen JS, Zhang T, Kong SL, et al. (2007) Whole-genome cartography of estrogen receptor alpha binding sites. PLoS Genet 3: e87.
5. Bourdeau V, Deschenes J, Laperriere D, Aid M, White JH, et al. (2008) Mechanisms of primary and secondary estrogen target gene regulation in breast cancer cells. Nucleic Acids Res 36: 76-93.
6. Bourdeau V, Deschenes J, Metivier R, Nagai Y, Nguyen D, et al. (2004) Genome-wide identification of high-affinity estrogen response elements in human and mouse. Mol Endocrinol 18: 1411-1427.
7. Tang S, Han H, Bajic VB (2004) ERGDB: Estrogen Responsive Genes Database. Nucleic Acids Res 32: D533-536.
